# Supplementary material for: Exploring Salivary Biomarkers in Pediatric Obesity: A Scoping Review
Source: Int J Mol Sci. 2025 Jun 17;26(12):5789. doi: 10.3390/ijms26125789 (PMC12193587; doi:10.3390/ijms26125789)
Supplement: Supplementary file 1 [file ijms-26-05789-s001.zip]

Archive with 1 entries (1 files):
- ijms-3639134-supplementary.pdf
